# Supplementary material for: Identification of microRNA expression profiles in the gill, intestine and hepatic caecum of Branchiostoma belcheri
Source: Protein Cell. 2017 Jan 23;8(4):302–7. doi: 10.1007/s13238-016-0365-3 (PMC5359183; doi:10.1007/s13238-016-0365-3)
Supplement: Supplementary file 1 — Supplementary material 1 (XLSX 9 kb) [file 13238_2016_365_MOESM1_ESM.xlsx]

## Sheet: Primer information
Primer	Sequence (5 'to 3')
bbe-miR-100-5p forward	GCGGAACCCGTAGATCCGAAC
bbe-miR-100-5p RT	GTCGTATCCAGTGCAGGGTCCGAGGTATTCGCACTGGATACGACACACAA
bbe-miR-182b-5p forward	TTGCGGCTTGGCACTTGTGGAAT
bbe-miR-182b-5p RT	GTCGTATCCAGTGCAGGGTCCGAGGTATTCGCACTGGATACGACCAGAGA
bbe-miR-184-3p forward	GGCGGTGGACGGAGAACTGA
bbe-miR-184-3p RT	GTCGTATCCAGTGCAGGGTCCGAGGTATTCGCACTGGATACGACCCCTTA
bbe-miR-200b-3p forward	TGGCGGCTTACCAGGCAGCA
bbe-miR-200b-3p RT	GTCGTATCCAGTGCAGGGTCCGAGGTATTCGCACTGGATACGACACTAAA
bbe-miR-200b-5p forward	GCGGCGGTAATACTGTCTGGTAAT
bbe-miR-200b-5p RT	GTCGTATCCAGTGCAGGGTCCGAGGTATTCGCACTGGATACGACAACATC
bbe-miR-2062-5p forward	GGCGGCGGTGCAACAATATTTCAT
bbe-miR-2062-5p RT	GTCGTATCCAGTGCAGGGTCCGAGGTATTCGCACTGGATACGACCCACTG
bbe-miR-2071-5p forward	AGATTGTTACACCGCGCCGC
bbe-miR-2071-5p RT	GTCGTATCCAGTGCAGGGTCCGAGGTATTCGCACTGGATACGACTTGCGG
bbe-miR-217-5p forward	AAGCGGTACTGCATCAGGAACTG
bbe-miR-217-5p RT	GTCGTATCCAGTGCAGGGTCCGAGGTATTCGCACTGGATACGACTCCAAT
bbe-miR-29a-3p forward	CGGCGGTAGCACCATATGAAATC
bbe-miR-29a-3p RT	GTCGTATCCAGTGCAGGGTCCGAGGTATTCGCACTGGATACGACATAACT
bbe-miR-34h-5p forward	GGCGGAGGCAGTGTGATTAGC
bbe-miR-34h-5p RT	GTCGTATCCAGTGCAGGGTCCGAGGTATTCGCACTGGATACGACCGGCAA
bbe-miR-375-3p forward	AGGTTTGTTCGTTCGGCTCG
bbe-miR-375-3p RT	GTCGTATCCAGTGCAGGGTCCGAGGTATTCGCACTGGATACGACATAACG
bbe-miR-4865-3p forward	TGGCGGATGTAGAGAGAGTGACA
bbe-miR-4865-3p RT	GTCGTATCCAGTGCAGGGTCCGAGGTATTCGCACTGGATACGACACAACC
bbe-miR-4867-3p forward	TTGGCGAGCCACGGCCTAGT
bbe-miR-4867-3p RT	GTCGTATCCAGTGCAGGGTCCGAGGTATTCGCACTGGATACGACGAACCC
bbe-miR-4869-5p forward	GCGGACGATGTTGACTTCCGC
bbe-miR-4869-5p RT	GTCGTATCCAGTGCAGGGTCCGAGGTATTCGCACTGGATACGACAGAGGA
bbe-miR-92a-3p forward	GGCGGTATTGCACTTGTCCCG
bbe-miR-92a-3p RT	GTCGTATCCAGTGCAGGGTCCGAGGTATTCGCACTGGATACGACAAAGGC
bbe-miR-92b-3p forward	ACGGCATTGCACTCGTCCCG
bbe-miR-92b-3p RT	GTCGTATCCAGTGCAGGGTCCGAGGTATTCGCACTGGATACGACTCAGGC
bbe-miR-92c-3p forward	GGCGGTATTGCACTTGTCCCG
bbe-miR-92c-3p RT	GTCGTATCCAGTGCAGGGTCCGAGGTATTCGCACTGGATACGACCGAGCC
bbe-miR-92d-3p forward	AAGCGGTATTGCACTTATCCTGG
bbe-miR-92d-3p RT	GTCGTATCCAGTGCAGGGTCCGAGGTATTCGCACTGGATACGACACAGGC
universal reverse	ATCCAGTGCAGGGTCCGAGG
U6 forward	GCTTCGGCAACACATCTATTAAAATTG
U6 reverse	AAAAATATGGAACGCTTCACGATTTTG
