# Supplementary material for: Identification of microRNA expression profiles in the gill, intestine and hepatic caecum of Branchiostoma belcheri
Source: Protein Cell. 2017 Jan 23;8(4):302–7. doi: 10.1007/s13238-016-0365-3 (PMC5359183; doi:10.1007/s13238-016-0365-3)
Supplement: Supplementary file 2 — Supplementary material 2 (XLS 67 kb) [file 13238_2016_365_MOESM2_ESM.xls]

## Sheet: gill vs hepatic caecum
		hepatic caecum		gill
Reporter Name	p-value	Mean	StDev	Mean	StDev	Log2 (G2/G1)
sko-miR-4818e-3p	5.69604e-06	6935.73	1.13482	0.016745	0	-18.66
odi-miR-92a	3.42639e-05	0.0131812	0	20857.9	22.6617	20.5937
bfl-miR-92b-3p	3.58522e-05	0.0131412	0	24976.8	28.7571	20.8581
xtr-let-7e	4.50644e-05	0.0143974	0	32922.9	48.2583	21.1248
bfl-miR-190	8.32279e-05	0.0121767	0	1172.5	2.48773	16.5551
bfl-miR-29a-3p	0.000195243	0.0140091	0	16869.5	102.442	20.1996
cin-miR-4021-3p	0.000228926	712.667	3.74828	0.022975	0	-14.9209
odi-miR-1504	0.000305001	0.0115943	0	3228.34	27.4215	18.087
pma-miR-100b	0.000418966	0.0147203	0	32828.8	446.605	21.0887
sko-miR-281	0.000531638	0.0115069	0	8760.48	140.109	19.5382
bfl-miR-200b	0.000534464	0.013518	0	9106.56	145.095	19.3617
xtr-miR-7	0.000592739	0.0125325	0	3690.29	61.1878	18.1677
cin-miR-5600-5p	0.000595664	1614.91	23.8023	0.023467	0	-16.0705
cin-let-7e	0.000696013	0.0116212	0	2654.07	50.6297	17.8011
bfl-miR-2062-5p	0.000854604	0.0131516	0	4925.06	119.978	18.5145
dre-miR-141	0.000879897	0.0131299	0	6634.85	170.296	18.9468
xtr-miR-9-5p	0.000917414	0.010991	0	813.661	18.5905	16.1758
cin-miR-4020b-5p	0.00100128	0.0122327	0	4104.73	116.15	18.3562
spu-miR-200-3p	0.00100313	0.0126244	0	3469.08	96.8009	18.068
cin-miR-141-3p	0.00103475	0.0127697	0	4492.36	131.855	18.4244
sko-miR-4832	0.00117692	3959.01	125.596	0.0212253	0	-17.509
pma-miR-4580	0.00124005	0.0110598	0	616.559	18.5583	15.7666
xtr-miR-106	0.00142807	4089.05	159.954	0.017986	0	-17.7945
bbe-miR-92c-3p	0.00155418	65.1837	1.15323	18633.1	153.907	8.15914
cin-miR-4155-5p	0.00160741	22010	1089.85	0.0207728	0	-20.015
dre-miR-10c	0.00174602	0.0135846	0	3201.83	153.56	17.8466
cin-miR-4160-3p	0.00188594	89539.4	5842.1	0.0152473	0	-22.4855
pma-miR-9a-3p	0.00188623	16695.4	948.107	0.0215368	0	-19.5642
bbe-miR-4865-3p	0.00230802	9141.15	268.191	28.6463	0.102314	-8.31788
cin-miR-31	0.00250888	0.012676	0	512.349	30.2685	15.3027
cin-miR-4015-3p	0.00251831	1801.84	113.951	0.0220011	0	-16.3215
cin-miR-4020a-5p	0.00283487	0.0112621	0	1148.58	83.3347	16.638
cin-miR-5607-5p	0.00290848	1073.69	73.726	0.0257758	0	-15.3462
cin-miR-4090-3p	0.00295079	0.0108427	0	781.498	57.2423	16.1372
bbe-miR-2064-5p	0.00328262	0.0116945	0	657.809	52.403	15.7795
cin-miR-125-5p	0.00329431	0.0130823	0	3922.99	361.479	18.194
bfl-miR-100-5p	0.00333553	24.7288	0.497914	27277.5	1304.54	10.1073
dre-miR-375	0.00349446	1421.12	31.5417	79.3147	0.239214	-4.16329
csa-miR-1473	0.00391546	0.0122366	0	2084.37	217.937	17.378
pma-miR-221	0.00398178	1923.45	101.41	4.05275	0.0556237	-8.89058
bfl-miR-4877	0.00398928	56075.1	1594.26	489.314	15.1354	-6.84045
pma-miR-4625	0.00408257	635.006	59.5493	0.0201643	0	-14.9427
dre-miR-1306	0.00411059	36148	1293.69	6.75027	0.470531	-12.3867
cin-miR-4214-5p	0.00461327	1065.18	117.52	0.0219348	0	-15.5675
cin-miR-92e-5p	0.00481012	0.011883	0	489.371	55.4288	15.3297
pma-miR-190a	0.00484915	51137.3	8102.62	0.0195469	0	-21.319
bfl-miR-4867	0.00488096	16361.4	1373.09	6.97622	0.0290131	-11.1956
bfl-miR-4887	0.00496412	0.0118318	0	539.593	63.6664	15.4769
bfl-miR-4885	0.00527866	22459.3	3674.17	0.0183043	0	-20.2267
cin-miR-281-3p	0.00538026	0.0111204	0	5810.19	910.155	18.995
cin-miR-92a-3p	0.00551661	0.0125131	0	4777.88	749.119	18.5426
dre-let-7b	0.00557423	0.0133261	0	7413.54	1208.46	19.0856
odi-miR-1474	0.00591552	0.010596	0	558.317	79.4625	15.6853
pma-miR-200b-3p	0.00624681	23.2555	0.375715	3852.24	265.71	7.37198
bbe-miR-34h-5p	0.00625496	43834.1	2300.08	59.6716	4.48304	-9.52079
pma-miR-29a-3p	0.0064353	0.0126788	0	2736.22	477.696	17.7194
xtr-miR-133a	0.00643568	4873.18	92.3267	7.83399	0.70433	-9.2809
dre-let-7g	0.00651171	0.0140047	0	15480.3	3093.13	20.0761
bbe-miR-200b-3p	0.0067082	1411.62	73.6405	19.2275	0.712658	-6.19804
xbo-miR-137	0.00782316	12704.5	723.005	284.397	9.50202	-5.4813
sko-miR-4839	0.00782948	2424.06	480.509	0.0250056	0	-16.5648
bfl-miR-4895	0.00899557	534.051	110.821	0.0151553	0	-15.1049
bfl-miR-217	0.00941273	1524.22	24.3203	9451.55	327.477	2.63248
bfl-miR-4905	0.00950428	9727.58	2651.43	0.0200684	0	-18.8868
sko-miR-34-5p	0.00970228	1.21952	0.00299225	1402.36	212.011	10.1673
sko-miR-4829a	0.00993533	20695.2	6410.58	0.0128832	0	-20.6154
dre-miR-204	4.40348e-06	164.631	0.0144375	0.0208959	0	-12.9437
dre-miR-338	0.000399227	87.3933	0.647226	0.0206425	0	-12.0477
dre-miR-7148-3p	0.000575925	110.713	1.22957	0.0188006	0	-12.5238
sko-miR-278	0.000622271	0.00966726	0	247.768	3.47676	14.6455
dre-miR-30e-5p	0.000633181	33.2242	0.351511	0.0179782	0	-10.8518
bbe-miR-2071-3p	0.000735206	0.0102634	0	443.421	7.72952	15.3989
cin-miR-4216-3p	0.000813078	193.842	3.24405	0.0183348	0	-13.368
odi-miR-1497h	0.000815246	0.0091578	0	47.1116	0.729087	12.3288
dre-miR-7146-3p	0.000860169	268.655	4.90676	0.0189582	0	-13.7906
dre-miR-17a-3p	0.00100426	0.00934838	0	119.268	2.51524	13.6391
xtr-miR-27a	0.00112499	46.5351	0.903351	0.0196825	0	-11.2072
cin-miR-5611-3p	0.00133503	345.895	9.94113	0.0213591	0	-13.9832
bfl-miR-182b-3p	0.00147612	0.0094986	0	44.4933	1.23295	12.1936
cin-miR-4127-5p	0.00171335	0.0100407	0	46.6471	1.49883	12.1817
pma-miR-551	0.00177659	150.458	5.38963	0.0171614	0	-13.0979
spu-miR-375	0.00178238	0.0107878	0	128.785	4.78559	13.5433
cin-miR-92b-5p	0.00186626	118.308	4.31939	0.0176788	0	-12.7082
cin-miR-4092-5p	0.00188531	0.0101507	0	55.131	1.98518	12.4071
bfl-miR-2068-5p	0.002034	0.0112759	0	270.659	12.3298	14.5509
cin-miR-5601-3p	0.00220331	344.629	16.1757	0.0234907	0	-13.8407
sko-miR-252b	0.00226051	0.010288	0	32.2892	1.30508	11.6159
pma-miR-4618	0.00288004	0.0100387	0	96.1219	5.63368	13.2251
dre-miR-133c	0.00297691	0.00942473	0	51.1561	2.90731	12.4062
bfl-miR-4869-3p	0.00359579	0.0107605	0	97.1849	7.06371	13.1408
bfl-miR-137	0.00394006	0.0110602	0	467.745	43.5391	15.3681
sko-miR-4830b-3p	0.00412432	38.6213	2.64041	0.0220356	0	-10.7753
spu-miR-278-3p	0.00480526	0.0094666	0	221.104	23.6886	14.5115
bfl-miR-4864-3p	0.0050274	2.1702	0.0850539	90.7954	1.29179	5.38672
bfl-let-7b	0.00544218	0.0103671	0	189.806	22.4622	14.1602
bfl-miR-129a-5p	0.00551514	0.00998915	0	111.004	12.6377	13.4399
pma-miR-4606	0.00594628	0.0102134	0	61.2676	7.02247	12.5504
xtr-miR-140	0.00602534	33.3752	3.33488	0.0188339	0	-10.7912
pma-miR-204-3p	0.00632166	0.00986135	0	56.1234	6.79554	12.4745
xtr-miR-27b	0.0063807	53.9062	6.00708	0.0203692	0	-11.3698
dre-miR-429a	0.00685592	0.0103236	0	179.794	26.6275	14.0881
dre-miR-730	0.00707528	0.0108702	0	308.788	49.5245	14.794
bfl-miR-4875b-5p	0.00745111	314.031	49.0876	0.023785	0	-13.6886
pma-miR-497-5p	0.00769907	143.085	2.82355	21.6439	0.553529	-2.72484
cin-miR-219-3p	0.00782092	38.1123	5.02368	0.018828	0	-10.9832
bfl-miR-184-5p	0.00878214	0.0096738	0	61.7583	10.4972	12.6403
cin-miR-4006d-5p	0.00881947	0.00745655	0	29.7961	4.81651	11.9643
pma-miR-4560	0.0092849	0.0093932	0	37.4252	6.36326	11.9601
dre-miR-140-3p	0.00930901	0.0091177	0	57.5433	10.347	12.6237
bfl-miR-4906	0.00952066	59.6159	10.2001	0.017449	0	-11.7383
pma-miR-4571-3p	0.00954473	0.0101881	0	39.8006	6.93795	11.9317
cin-miR-4162-5p	0.00958738	138.905	26.0774	0.0194176	0	-12.8044
odi-miR-1497d	0.00982928	0.00927538	0	35.078	6.27036	11.8849
cin-miR-4014-2-5p	0.00990065	0.00988957	0	37.3906	6.73144	11.8845

## Sheet: hepatic caecum vs intestine
		intestine		hepatic caecum
Reporter Name	p-value	Mean	StDev	Mean	StDev	Log2 (G2/G1)
pma-miR-100b	3.30918e-05	56031.3	62.4066	0.0147203	0	-21.86
cin-miR-31	9.77966e-05	21502.9	67.0115	0.012676	0	-20.694
cin-miR-141-3p	0.000180652	1398.63	6.51309	0.0127697	0	-16.7409
bfl-miR-2062-5p	0.000272063	6248.68	49.3651	0.0131516	0	-18.858
xtr-let-7e	0.000811237	34340.1	908.651	0.0143974	0	-21.1856
dre-miR-141	0.000842347	2387.81	54.1085	0.0131299	0	-17.4725
bfl-miR-4878	0.000920788	0.00677759	0	2054.9	53.047	18.2099
bfl-miR-29a-3p	0.000956005	15004.7	442.352	0.0140091	0	-20.0306
odi-miR-92a	0.000960989	2541.64	66.022	0.0131812	0	-17.5569
sko-miR-4832	0.00105279	0.00507438	0	3959.01	125.596	19.5735
bfl-miR-100-5p	0.00119676	50673.5	118.66	24.7288	0.497914	-11.0008
bfl-miR-200b	0.00131399	4678.49	174.134	0.013518	0	-18.4008
dre-miR-10c	0.00131958	37631.2	1635.83	0.0135846	0	-21.4015
cin-miR-4155-5p	0.00143678	0.00399948	0	22010	1089.85	22.3918
pma-miR-9a-3p	0.00167557	0.00391523	0	16695.4	948.107	22.0238
cin-miR-5604-5p	0.00171539	0.00594785	0	1165.86	54.1166	17.5806
cin-miR-4160-3p	0.00177901	0.00597587	0	89539.4	5842.1	23.8369
pma-miR-221	0.00187473	0.00606969	0	1923.45	101.41	18.2736
dre-miR-7145	0.00209102	0.00543431	0	3403.49	210.869	19.2565
cin-miR-4163-5p	0.00213068	20.5674	0.226136	858.138	11.8585	5.38278
cin-miR-4015-3p	0.00221869	0.00477548	0	1801.84	113.951	18.5254
cin-miR-5607-5p	0.0025007	0.00454931	0	1073.69	73.726	17.8485
odi-miR-31	0.00260152	582.154	36.6771	0.01064	0	-15.7396
bfl-miR-4887	0.00272788	546.34	35.5296	0.0118318	0	-15.4948
cin-miR-92a-3p	0.00288577	748.505	52.7281	0.0125131	0	-15.8683
spu-miR-200-3p	0.00292288	2007.01	155.897	0.0126244	0	-17.2785
dre-miR-7149-3p	0.0029994	0.00507383	0	1328.53	110.292	17.9983
dre-miR-1306	0.0030127	18.5938	0.666925	36148	1293.69	10.9249
odi-miR-1485	0.00325575	0.0061906	0	938.354	80.8442	17.2097
xtr-miR-7	0.00340592	1716.13	153.341	0.0125325	0	-17.0631
sko-miR-124-5p	0.00364425	0.00599744	0	1388.03	138.541	17.8203
bbe-miR-2064-5p	0.0036628	905.275	82.7872	0.0116945	0	-16.2402
bbe-miR-182b-5p	0.00369767	0.00648472	0	42224.7	5425.2	22.6345
cin-miR-4156-3p	0.00385711	6.11397	0.0258122	23748.2	1677.1	11.9234
bfl-miR-4889a	0.00434522	0.00453719	0	6491.33	885.065	20.4483
cin-miR-125-5p	0.00439685	6083.99	773.163	0.0130823	0	-18.827
pma-miR-190a	0.00441826	0.00462871	0	51137.3	8102.62	23.3973
pma-miR-4564	0.00456249	0.00523837	0	23698.8	3664.86	22.1092
bbe-miR-2058-3p	0.00479257	44.1369	1.59487	19832.7	1071.49	8.81168
cin-miR-92e-5p	0.00479271	2245.51	289.557	0.011883	0	-17.5278
bfl-miR-4885	0.00485995	0.0054727	0	22459.3	3674.17	21.9686
odi-miR-1483-5p	0.00488251	5.25147	0.499533	38312.6	590.072	12.8328
xtr-miR-16c	0.0050321	0.00579823	0	879.894	116.955	17.2114
pma-miR-497-3p	0.00528316	134.73	1.49508	963.386	19.5025	2.83804
csa-miR-1473	0.00544492	1004.88	137.06	0.0122366	0	-16.3255
xbo-miR-137	0.00560349	125.411	0.983305	12704.5	723.005	6.66254
bfl-miR-4859-5p	0.00598623	2462.94	25.3116	6.03824	0.478297	-8.67204
dre-let-7b	0.00639925	7257.56	1353.86	0.0133261	0	-19.0549
xtr-miR-29d	0.00654854	12154.9	544.567	37.5572	2.67006	-8.33824
xtr-miR-27c	0.00662542	9.39055	0.313582	564.268	28.3033	5.90903
pma-miR-218a-3p	0.0067683	0.0082717	0	699.806	118.732	16.3684
sko-miR-4839	0.00683807	0.00473837	0	2424.06	480.509	18.9646
bfl-miR-4904-5p	0.00757637	0.00626482	0	539.209	102.42	16.3932
pma-miR-29a-3p	0.00809772	1910.59	406.303	0.0126788	0	-17.2012
bfl-miR-4905	0.00860515	0.00511947	0	9727.58	2651.43	20.8577
dre-let-7g	0.00883568	14992.6	4030.8	0.0140047	0	-20.0299
bbe-miR-92c-3p	0.00905567	3170.18	240.978	65.1837	1.15323	-5.60391
sko-miR-4827a	0.00934416	0.00512254	0	438.289	102.262	16.3847
xtr-miR-499	0.00967089	0.00480836	0	2518.45	702.16	18.9986
dre-miR-204	3.74624e-06	0.00432613	0	164.631	0.0144375	15.2158
cin-miR-4020a-5p	7.18577e-05	59.8354	0.0819373	0.0112621	0	-12.3753
sko-miR-252b	0.000318551	472.539	3.58952	0.010288	0	-15.4872
bfl-miR-31-3p	0.00044336	140.104	1.32146	0.00971285	0	-13.8162
dre-miR-7148-3p	0.000505874	0.00564998	0	110.713	1.22957	14.2582
bfl-miR-2068-5p	0.000717548	436.099	7.34228	0.0112759	0	-15.2391
xtr-miR-27a	0.000942575	0.00437677	0	46.5351	0.903351	13.3762
cin-miR-5611-3p	0.00118432	0.00622139	0	345.895	9.94113	15.7627
spu-miR-252b	0.00154278	446.491	16.3278	0.0103414	0	-15.3979
cin-let-7e	0.00167175	151.835	5.34296	0.0116212	0	-13.6735
cin-miR-4127-5p	0.00181368	164.048	6.41016	0.0100407	0	-13.996
dre-miR-130c	0.00242261	0.00474444	0	34.4828	1.64927	12.8274
cin-miR-4020b-5p	0.00248246	330.15	18.5654	0.0122327	0	-14.7201
dre-miR-19b-3p	0.00297836	0.00634305	0	419.428	30.7698	16.0129
cin-miR-4014-2-5p	0.00313786	92.7488	5.9085	0.00988957	0	-13.1951
spu-miR-4850	0.00332937	44.6823	2.78388	0.00974731	0	-12.1624
dre-miR-34a	0.0034127	0.00616979	0	281.776	22.891	15.479
spu-miR-375	0.00369891	323.079	27.3256	0.0107878	0	-14.8702
dre-miR-365	0.00394261	0.00676077	0	94.814	7.91862	13.7756
bfl-let-7b	0.00429609	78.5485	6.68697	0.0103671	0	-12.8874
cin-miR-4092-5p	0.00450284	89.3187	8.10173	0.0101507	0	-13.1032
pma-miR-4580	0.0046624	125.93	12.1605	0.0110598	0	-13.475
sko-miR-34-5p	0.00514541	121.727	6.39417	1.21952	0.00299225	-6.64118
cin-miR-5602-3p	0.00523409	0.00501822	0	64.9097	7.12893	13.659
xtr-miR-27b	0.00529669	0.00406192	0	53.9062	6.00708	13.696
pma-miR-205b	0.00659171	86.076	11.4175	0.00971513	0	-13.1131
bbe-miR-92d-5p	0.00699703	93.6039	13.2482	0.0100328	0	-13.1876
bfl-miR-4864-3p	0.00806423	81.7491	4.23725	2.1702	0.0850539	-5.2353
cin-miR-4162-5p	0.00829992	0.00490691	0	138.905	26.0774	14.7889
odi-miR-1504	0.00873989	103.859	18.2411	0.0115943	0	-13.1289
pma-miR-4571-3p	0.00906161	104.107	19.22	0.0101881	0	-13.3189
bfl-miR-4880	0.00910115	0.00599972	0	397.24	88.3187	16.0148
bfl-miR-4869-3p	0.00912304	424.402	90.2399	0.0107605	0	-15.2674
pma-miR-4573	0.00946934	53.6395	9.6849	0.009507	0	-12.462
xtr-miR-9-5p	0.00995443	85.1174	16.7288	0.010991	0	-12.9189

## Sheet: gill vs intestine
		intestine		gill
Reporter Name	p-value	Mean	StDev	Mean	StDev	Log2 (G2/G1)
dre-miR-31	0.00223	18068	75	423	8	-5.42
xtr-miR-92b	0.00391	3444	1	20030	306	2.54
dre-miR-92a	0.0051	2714	65	22404	35	3.05
odi-miR-92a	0.00556	2542	66	20858	23	3.04
xtr-miR-31a	0.00562	20541	327	374	18	-5.78
xtr-miR-10a	0.00577	17427	313	3896	27	-2.16
xtr-miR-34a	0.00596	41	1	718	13	4.14
cin-let-7e	0.0063	152	5	2654	51	4.13
bfl-miR-125a-3p	0.00646	904	10	392	2	-1.2
spu-miR-92c	0.00651	2518	63	17844	237	2.82
cin-miR-31	0.00713	21503	67	512	30	-5.39
bbe-miR-4869-5p	0.00719	10592	314	1005	23	-3.4
bfl-miR-92c	0.00727	2513	64	15973	244	2.67
xbo-miR-92b	0.00728	1515	31	15045	463	3.31
dre-miR-10a-5p	0.00816	27240	495	3648	115	-2.9
bfl-miR-4859-3p	0.00839	737	4	307	5	-1.26
bbe-miR-2071-5p	0.00949	25	3	4912	77	7.63
sko-miR-92c	0.00999	2660	31	19586	838	2.88
dre-miR-181b	0.00103	0	0	38	1	12.85
dre-miR-430a	0.00301	0	0	35	2	12.9
dre-miR-729	0.00384	0	0	58	5	14.01
pma-miR-153-5p	0.00456	118	11	0	0	-12.8
spu-miR-252b	0.00586	446	16	27	0	-4.06
sko-miR-252b	0.0069	473	4	32	1	-3.87
cin-miR-4013a-5p	0.0072	35	4	0	0	-10.9
cin-miR-4180-5p	0.00748	0	0	213	36	14.77
cin-miR-4000b-1-3p	0.00846	196	5	27	1	-2.88
cin-miR-4006d-5p	0.00892	0	0	30	5	11.83
