# Supplementary material for: Identification of microRNA expression profiles in the gill, intestine and hepatic caecum of Branchiostoma belcheri
Source: Protein Cell. 2017 Jan 23;8(4):302–7. doi: 10.1007/s13238-016-0365-3 (PMC5359183; doi:10.1007/s13238-016-0365-3)
Supplement: Supplementary file 3 — Supplementary material 3 (XLSX 43 kb) [file 13238_2016_365_MOESM3_ESM.xlsx]

## Sheet: mature miRNA ID in miRBase v21.
Mature_ID B.belcheri	Mature_Seq	Mature_ID B. floridae	Mature_Seq
bbe-let-7a-2-3p	CUGUGCAACCUGCUAGCUCUCC	bfl-let-7a-3p	GACUGUACAACCCGUUACCUUU
bbe-let-7a-3p	GACUGUACAACCCGUUACCUU	bfl-let-7a-5p	UGAGGUAGUAGGUUGUAUAGUU
bbe-let-7a-5p	UGAGGUAGUAGGUUGUAUAGUU	bfl-let-7b	AACUAUACAACCUACUACCUCA
bbe-miR-100-3p	CAAGCUCGUGUCUAUGGGUCU	bfl-miR-100-3p	CAAGCUCGUGUCUAUGGGUCU
bbe-miR-100-5p	AACCCGUAGAUCCGAACUUGUG	bfl-miR-100-5p	AACCCGUAGAUCCGAACUUGUGU
bbe-miR-10a-3p	CAAAUUCGUUUCUGCAGGUAU	bfl-miR-10a-3p	CAAAUUCGUUUCUGCAGGUAU
bbe-miR-10a-5p	UACCCUGUAGAUCCGAAUUUGU	bfl-miR-10a-5p	UACCCUGUAGAUCCGAAUUUGUG
bbe-miR-10b-3p	CAAGGUGGGAUUGACAGGUUCA	bfl-miR-10b	AACCCUGUGGAUCCGAUCUUGUGU
bbe-miR-10b-5p	AACCCUGUGGAUCCGAUCUUGUGU	bfl-miR-10c	UACCCUGUAGAUCCGGACUUGU
bbe-miR-10c-5p	UACCCUGUAGAUCCGGACUUGU	bfl-miR-124-3p	UAAGGCACGCGGUGAAUGCCAA
bbe-miR-124-3p	UAAGGCACGCGGUGAAUGCCAA	bfl-miR-124-5p	AGUGUUCACGGCGGUCCUUAAU
bbe-miR-124-5p	AGUGUUCACGGCGGUCCUUAAU	bfl-miR-125a-3p	ACAGGUUAGGAUCUUGGGAGCU
bbe-miR-125a-3p	ACAGGUUAGGAUCUUGGGAGCU	bfl-miR-125a-5p	UCCCUGAGACCCUAACUUGUGA
bbe-miR-125a-5p	UCCCUGAGACCCUAACUUGUGA	bfl-miR-125b	UCACAAGUUAGGGUCUCAGGGA
bbe-miR-125b-3p	UCACAAGUUAGGGUCUCAGGGA	bfl-miR-129a-3p	AAGCCCUUACCUCAAAAGG
bbe-miR-129a-3p	AAGCCCUUACCUCAAAAGGGAU	bfl-miR-129a-5p	CCUUUUUGUGGUUUGGGGCUUUU
bbe-miR-129a-5p	CCUUUUUGUGGUUUGGGGCUUUU	bfl-miR-129b	ACCUUCUGUGGUUUGGGCGAUCG
bbe-miR-129b-5p	ACCUUCUGUGGUUUGGGCGAUCG	bfl-miR-133	UGGUCCCCUUCAACCAGCUGUA
bbe-miR-133-3p	AGCUGGUAAAUUGGAACCAAAU	bfl-miR-135a	UAUGGCUUUCAUCCUAUGUGAA
bbe-miR-133-5p	UUGGUCCCCUUCAACCAGCUGU	bfl-miR-135b	AAUGGCUUUCAUCCUUUGUGA
bbe-miR-135a-3p	CACAUUGGUGGAAGUCAAAGA	bfl-miR-137	UAUUGCUUGAGAAUACACGUGA
bbe-miR-135a-5p	UAUGGCUUUCAUCCUAUGUGA	bfl-miR-1-3p	UGGAAUGUAAAGAAGUAUGUAU
bbe-miR-135b-5p	AAUGGCUUUCAUCCUUUGUGA	bfl-miR-153	UUGCAUAGUCUCAGAAGUGA
bbe-miR-137-3p	UAUUGCUUGAGAAUACACGUGA	bfl-miR-1-5p	AAGUACUUCUUUACUAUCCCAU
bbe-miR-1-3p	AAGUACUUCUUUACUAUCCCAU	bfl-miR-182a	CUUGGCACUAGUGGAAUUCUUUG
bbe-miR-153-3p	UUGCAUAGUCUCAAAAGUGA	bfl-miR-182b-3p	CAGAAUUCCCCAGUACCAAGGAA
bbe-miR-1-5p	UGGAAUGUAAAGAAGUAUGUAU	bfl-miR-182c	CUUGGCACUUGUGGAAUUUUUUG
bbe-miR-182a-3p	AAGAAUUCCCCAGUACCAAGCA	bfl-miR-182d	UAGAAUUCCCCCGUACCGAGUG
bbe-miR-182a-5p	CUUGGCACUAGUGGAAUUCUUUG	bfl-miR-183	UAUGGCACUGGUAGAAUUCACU
bbe-miR-182b-3p	CAGAAUUCCCCAGUACCAAGGAA	bfl-miR-184-3p	UGGACGGAGAACUGAUAAGGG
bbe-miR-182b-5p	CUUGGCACUUGUGGAAUUCUCUG	bfl-miR-184-5p	CCCUUAUCACUUCUUCCGCCGAG
bbe-miR-182c-5p	CUUGGCACUUGUGGAAUUUUUUG	bfl-miR-190	UGAUAUGUUUGAUAUUUGGUUGU
bbe-miR-182d-3p	UAGAAUUCCCCCGUACCGAGUGG	bfl-miR-193a	UACUGGCCCCUUAAGUCCCGGUUG
bbe-miR-183-5p	UAUGGCACUGGUAGAAUUCACUGA	bfl-miR-193b	UACUGGCCUGUCAAGUCGGUGU
bbe-miR-184-3p	UGGACGGAGAACUGAUAAGGGC	bfl-miR-19-3p	GUUUUGCAGGUUUGCAUCCAGA
bbe-miR-184-5p	CCCUUAUCACUUCUUCCGCCGAG	bfl-miR-200a	AAAUACUGCCUGGUAAUGAUGC
bbe-miR-190-3p	ACCAAUAUAUCGAACAUAUGAU	bfl-miR-200b	UAAUACUGUCUGGUAAUGAUGUU
bbe-miR-190-5p	UGAUAUGUUUGAUAUUUGGUUGU	bfl-miR-200c	UAACACUGUCUGGUAAUGAUG
bbe-miR-193b-3p	UACUGGCCUGCCAAGUCGGUG	bfl-miR-2013	AGCAGCAUAGUGCAAUGGUGUCA
bbe-miR-200a-3p	AUCUUACUUGGCAGCAUUCG	bfl-miR-2056	UUUCACUGUAGAUCUACCUGCG
bbe-miR-200a-5p	AAAUACUGCCUGGUAAUGAUGC	bfl-miR-2057	UGAGAAGUUAGCCAACCAUCCGG
bbe-miR-200b-3p	CUUACCAGGCAGCAUUUAGU	bfl-miR-2058-3p	GGGUGGGGUCUUGCUUCUUUCU
bbe-miR-200b-5p	UAAUACUGUCUGGUAAUGAUGUU	bfl-miR-2058-5p	UGAGAAGUAAGACUACCAUCCCGU
bbe-miR-200c-3p	UAACACUGUCUGGUAAUGAUGA	bfl-miR-2059-3p	UAUUGCACUUUUUUGCUUUGA
bbe-miR-2013-3p	AGCAGCAUAGUGCAAUGGUGUCA	bfl-miR-2059-5p	CAAGGCAAAUUGCUGCAAUACU
bbe-miR-2056-3p	UUUCACUGUAGAUCUACCUGCG	bfl-miR-2060	GCAGCAGGGACAGAUGUGUUUAC
bbe-miR-2057-3p	GGGUGGUGGUUGACUUCUUUCU	bfl-miR-2061	UUGCAUAGGUACAUUGGUCAGU
bbe-miR-2057-5p	UGAGAAGUUAGCCAACCAUCCG	bfl-miR-2062-3p	ACUGGUGAAAUGUAGUUGCGUA
bbe-miR-2058-3p	GGGUGGGGUCUUGCUUCUUCC	bfl-miR-2062-5p	UGCAACAAUAUUUCAUCAGUGG
bbe-miR-2058-5p	UGAGAAGUAAGACUACCAUCCCG	bfl-miR-2063	UAUUGCACUAAUUUGCUUUUGA
bbe-miR-2059-3p	CAAAGCAAAUGGCUGCAAUUCU	bfl-miR-2064	AAGCAGCACUGUGCAACUGUGU
bbe-miR-2059-5p	UAUUGCACUGUUUUGCUUUGA	bfl-miR-2065	UGGCAGAGAUGGCACGUUGAU
bbe-miR-2060a-3p	GCACCAAGGACAGAUGUGUUUAC	bfl-miR-2066	AAGCAGCAGUGUGCAGUGGUGA
bbe-miR-2060b-3p	GCACCAGGGACAGGUGUGUUUAC	bfl-miR-2067	AAGCAGCAGUAUGCAAUGGUG
bbe-miR-2060c-3p	GUUCAGCACCAAGGACAGGC	bfl-miR-2068-3p	GGACAUGUGUGCAUAGGGAAGA
bbe-miR-2061-3p	GGGCAAUGUAUCUAGCGCAACA	bfl-miR-2068-5p	CUUCCUAUGCACAUCUGUCCUU
bbe-miR-2061-5p	UUGCAUAGGUACAUUGGUCAGU	bfl-miR-2069	AGGCGACCGCAGCCGUGGACU
bbe-miR-2062-3p	ACUGGUGAAAUGUAGUUGCGUA	bfl-miR-2070-3p	AUGUGCAUUAGCUGUGGGAUCC
bbe-miR-2062-5p	UGCAACAAUAUUUCAUCAGUGG	bfl-miR-2070-5p	UUUCCACAGCCUCUACACAUGU
bbe-miR-2063-3p	AAAAAGCAAAAAGUUGCAAUAU	bfl-miR-2071-3p	AUUGUUACACCGCGCCGCAAAAG
bbe-miR-2063-5p	UAUUGCACUAAUUUGCUUUUGA	bfl-miR-2071-5p	AUGCGGUGCGGUGGUAGCAACCGU
bbe-miR-2064-3p	ACGGUUGCAUUGUGUUGGUCU	bfl-miR-2072-3p	UGAGCACUGCGAUGUGGUAUU
bbe-miR-2064-5p	AAGCAGCACUGUGCAACUGUGU	bfl-miR-2072-5p	UGCAACAUCACAGUGACCACAU
bbe-miR-2066-3p	ACUGCUGCAUCCUGCUGCCUUGG	bfl-miR-2073	GCCUGGGUGCCAUCCUCCC
bbe-miR-2066-5p	AAGCAGCAGUGUGCAGUGGUGA	bfl-miR-2075	AUCUCGUCAACCUUCGUCAGAUG
bbe-miR-2067-3p	AAGCAGCAGUAUGCAAUGGUG	bfl-miR-2076-3p	CAAAUCACUUCAGUGCAGUUCU
bbe-miR-2067-5p	ACUGUUGCAUCUUGCUGCCUUU	bfl-miR-2076-5p	AAUUGCACUAGAGUGAUUUGUU
bbe-miR-2068-3p	GGGCAUGUGUGCAUAGGGAAGA	bfl-miR-210-3p	CUGUGCGUGUGACAGCGGCUGA
bbe-miR-2068-5p	CUUCCUAUGCACAUCUGUCCUU	bfl-miR-210-5p	CGCCUCUGUUUCGCGCGCAAGA
bbe-miR-2069-3p	AGGCGACCGCAGCCGUGGACU	bfl-miR-216-3p	CACGGUGCAAGCUGGGAUCGCU
bbe-miR-2070-3p	AUGUGCAUAAGCUGUGGGA	bfl-miR-216-5p	UAAUCUCAGCUGGCAACUGUGAG
bbe-miR-2070-5p	UUUCCACAGCCUCUACACAUGU	bfl-miR-217	UACUGCAUCAGGAACUGAUUGGA
bbe-miR-2071-3p	AUGCGGUGCGGUGGUAGCAACCG	bfl-miR-219	UGAUUGUCCAAACGCAAUUCU
bbe-miR-2071-5p	AUUGUUACACCGCGCCGCAA	bfl-miR-22-3p	AAGCUGCCAGAUGAAGAGCUGU
bbe-miR-2072-3p	GUGAGCACUGCGAUGUGGUAUU	bfl-miR-22-5p	AGCUCUUCAAACGGUAGCUCUG
bbe-miR-2072-5p	UGCAACAUCACAGUGACCACAU	bfl-miR-242	UGCGUAGGCGUUGUGCACACUGU
bbe-miR-2076-3p	CAAAUCACUUCAGUGCAGUUCU	bfl-miR-252a	CUAAGUACUAGUGCCGCAGGUGU
bbe-miR-2076-5p	AAUUGCACUAGAGUGAUUUGUU	bfl-miR-252b-3p	CCCUGCGCAGUCCUACUUACAA
bbe-miR-210-3p	CGCCUCUGUUUCGCGCGCAAG	bfl-miR-252b-5p	CUAAGUAGUACUGCCGCAGGGAG
bbe-miR-210-5p	CUGUGCGUGUGACAGCGGCUGA	bfl-miR-278	UCGGUGGGGUUUUCGUUCGAGU
bbe-miR-216-3p	CACGGUGCAAGCUGGGAUCGCU	bfl-miR-281	UGUCAUGGAGUUGCUCUCUUUU
bbe-miR-216-5p	UAAUCUCAGCUGGCAACUGUGAG	bfl-miR-29a-3p	UAGCACCAUAUGAAAUCAGUUAU
bbe-miR-217-3p	AAUCUGUUCCUCAUGCAUGGCU	bfl-miR-29a-5p	GCUGAUUUCAGUUGGUGCUAGA
bbe-miR-217-5p	UACUGCAUCAGGAACUGAUUGGA	bfl-miR-29b-3p	AGCACCAUUUGAAAUCAGUGCUU
bbe-miR-219-3p	AAGAACUGCGCUGGACAUCAGC	bfl-miR-29b-5p	ACUGGUUCCAAGUGGUGGGUAGA
bbe-miR-219-5p	UGAUUGUCCAAACGCAAUUCU	bfl-miR-31-3p	CUGUGCUGACAAACUGCCAUUU
bbe-miR-22-3p	AAGCUGCCAGAUGAAGAGCUGU	bfl-miR-31-5p	UGGCAAGAUGUUGGCAUAGCUGU
bbe-miR-22-5p	AGCUCUUCACUCGGUAGCUCUG	bfl-miR-33	GUGCAUUGUAGUUGCAUUGCAU
bbe-miR-242-5p	UGCGUAGGCGUUGUGCACACUGU	bfl-miR-34a	UGGCAGUGUGGAUAGCUGGCCGUUU
bbe-miR-252a-3p	GCAGACUGGUGCUUAACAU	bfl-miR-34b-3p	AACAACUAACAUCACUGCCAAG
bbe-miR-252a-5p	CUAAGUACUAGUGCCGCAGGUGU	bfl-miR-34b-5p	AGGCAGUGAUGUCAGUUUGUUGU
bbe-miR-252b-3p	CCCUGCGCAGUCCUACUUACAA	bfl-miR-34c	GCCCUCUAUCAACGCUGCCCUA
bbe-miR-252b-5p	UGCUAAGUAGUACUGCCGCAGGGA	bfl-miR-34d	UGGCAGUGUGCGCCUACAGCUGA
bbe-miR-278-5p	UCGGUGGGGUUUUCGUUCGAGU	bfl-miR-34e	UGGCAGUGCGCGCCUACAGCUGA
bbe-miR-281-3p	UGUCAUGGAGUUGCUCUCUUUU	bfl-miR-375	UGUUCGUUCGGCUCGCGUUAUCU
bbe-miR-281-5p	GGGAGAGCCUUUCCGUGACUGU	bfl-miR-4057	UUUGCUACGGCCACCAAGAUCU
bbe-miR-29a-3p	UAGCACCAUAUGAAAUCAGUUAU	bfl-miR-4856a	ACGCAGUGACGUCAGCGCCUCU
bbe-miR-29a-5p	GCUGAUUUCAGUUGGUGCUAGA	bfl-miR-4856b-3p	CGGAGCUCACGCCAGUGCAACA
bbe-miR-29b-3p	UAGCACCAUUUGAAAUCAGUGCU	bfl-miR-4856b-5p	UCGCAUUGACGUCAGCGCCGCAA
bbe-miR-29b-5p	ACUGGUUCCAAGUGGUGGGUAGA	bfl-miR-4857	ACGAUGUUUUUGUCUGCUCCAGA
bbe-miR-31-3p	GCUGUGCUGACAAACUGCCGUU	bfl-miR-4858-3p	UUUCGAAUUCGAUUAUGUGG
bbe-miR-31-5p	UGGCAAGAUGUUGGCAUAGCUGU	bfl-miR-4858-5p	CAUUAUUGAAUUCGAAACGGUGA
bbe-miR-33-2-3p	CAAUGUAACAGCAGUGCAGCU	bfl-miR-4859-3p	UGACAGUAAUGCCCGCUGACUU
bbe-miR-33-3p	CAAUGUAACUGCAGUGCAGCC	bfl-miR-4859-5p	AGCAGCGAGCAUUACGGUCAUU
bbe-miR-33-5p	GUGCAUUGUAGUUGCAUUGCA	bfl-miR-4860-3p	UGUAGAGAUUGUGUGACGGGUAGU
bbe-miR-34a-5p	UGGCAGUGUGGAUAGCUGGCCGU	bfl-miR-4860-5p	UGCCUGUCAACGUCUCUGUACA
bbe-miR-34b-3p	AACAACUAACAUCACUGCCAAG	bfl-miR-4861	UUUACGUGCCACAUUGUCUCCU
bbe-miR-34b-5p	AGGCAGUGAUGUCAGUUUGUUGU	bfl-miR-4862-3p	AGGUACAGGCAUAAACUCGAGA
bbe-miR-34c-5p	UGGCAGUGUUAUUAGCUGGC	bfl-miR-4862-5p	ACGCGUUUAUGUCUGCGCCUGU
bbe-miR-34d-5p	UGGCAGUGUGCGCCUACAGCUGA	bfl-miR-4863-3p	GCCAUUUUGUGUUGUCAGC
bbe-miR-34f-5p	UGGCAGUGCGAAUAGCUGGC	bfl-miR-4863-5p	AGACAACAUCAGAAUGUCCCUAC
bbe-miR-34g-5p	GCAGUGAUGUUAGUUGUUGU	bfl-miR-4864-3p	UAGCCAGACCUGAUCUCCCUGC
bbe-miR-34h-5p	AGGCAGUGUGAUUAGCUUGCCG	bfl-miR-4864-5p	AGGGAGAUCACCUCAGGCGUAC
bbe-miR-375-3p	UUUGUUCGUUCGGCUCGCGUUAU	bfl-miR-4865-3p	UGUAGAGAGAGUGACAGGUUGU
bbe-miR-4057-3p	UUUGCUACGGCCACCAAGAUCU	bfl-miR-4865-5p	GCUUGUCACUUCCAAUACAUGC
bbe-miR-4856a-3p	AGGUGAUGACGUCACUGAUGA	bfl-miR-4866-3p	GCUCAGCAGUGCAAGUGUGACA
bbe-miR-4856a-5p	ACGCAGUGACGUCAGCGCCUCU	bfl-miR-4866-5p	UCACACUUGUACUUCUUAGCAU
bbe-miR-4857-3p	UGGGUCAGACGAAACAUCUCAG	bfl-miR-4867	GGCGAGCCACGGCCUAGUGGGUUC
bbe-miR-4857-5p	ACGAUGUUUUUGUCUGCUCCAGA	bfl-miR-4868a	UCAGCUCCAGCGCUGAUCAGUGA
bbe-miR-4859-3p	UGACAGUAAUGCCCGCUGACU	bfl-miR-4868b	UCAGCUCCAGCUGUGAUGAGUGA
bbe-miR-4859-5p	AGCAGCGAGCAUUACGGUCAUU	bfl-miR-4868c-3p	UCAGCUCCAAGGCUGAUCAG
bbe-miR-4860-3p	UGUAGAGAUUGUGUGACGGGUAGU	bfl-miR-4868c-5p	CUGGUGAGUCUGGAUGCUGAUG
bbe-miR-4860-5p	UGCCUGUCAACGUCUCUGUACA	bfl-miR-4869-3p	GGGACCUGUAGUCAACACGAGA
bbe-miR-4861-3p	UUUACGUGCCACAUUGUCUCCU	bfl-miR-4869-5p	ACGAUGUUGACUUCCGCUCCUCU
bbe-miR-4863-3p	GCCAUUUUGUGUUGUCAGC	bfl-miR-4870	GAUGUUUGUACUGUCUGUCUGUU
bbe-miR-4863-5p	AGACAACAUCAGAAUGUCCCU	bfl-miR-4871-3p	UUUGGCACUGGUACUUUGGAGU
bbe-miR-4864-3p	AGCCAGACCUGAUCUCCCUGCA	bfl-miR-4871-5p	UCUGAAGUACCUGUUGCCAAAGG
bbe-miR-4864-5p	AGGGAGAUCACCUCAGGCAUAC	bfl-miR-4872a	UGCCGGGAUAACUAAAACUCUGA
bbe-miR-4865-3p	AUGUAGAGAGAGUGACAGGUUGU	bfl-miR-4872b	UGCCGGGGCAACUAAAACUCUG
bbe-miR-4865-5p	GCUUGUCACUUCCAAUACAUGC	bfl-miR-4872c	UGUCAGGACGACAAAAGCUCUGA
bbe-miR-4866-3p	GCUUAGCAGUGCAAGUGUGAC	bfl-miR-4873	UGUUCCCACCUUCUGAUGUUGU
bbe-miR-4866-5p	UCACACUUGUACUUCUUAGCAU	bfl-miR-4874-3p	CUGGCUGGUUGGUGCAAACAGG
bbe-miR-4867-3p	GGCGAGCCACGGCUUAGUGGGUUC	bfl-miR-4874-5p	AGUUUGUAGCAUCCAGCUGAGCU
bbe-miR-4868a-3p	UCAGCUCCAGCGCUGAUCAGUGA	bfl-miR-4875a-5p	AUAGGACUUUCUAUUUUGUGCU
bbe-miR-4868b-3p	UCAGCUCCAGCUGUGAUGAGUGA	bfl-miR-4875b-5p	AUAGGGCUUUCUAUUUUGUGUU
bbe-miR-4868c-3p	CUGGUGAGUCUGGGUGCUGAUG	bfl-miR-4875c-3p	CACAAAAUAGAAAGCCCGAGA
bbe-miR-4868c-5p	UCAGCUCCAAGGCUGAUCAG	bfl-miR-4875d-3p	UACAAAGUAGAAAGCCCGAGA
bbe-miR-4869-3p	AGGGACCUGUAGUCAACACGACA	bfl-miR-4876	CUUACGUGCCACGUGAGGACUCU
bbe-miR-4869-5p	ACGAUGUUGACUUCCGCUCCUCU	bfl-miR-4877	AGUAGUAGUUGAACUAUCUUCU
bbe-miR-4873-5p	UGUUCCCACCUUCUGAUGUUGU	bfl-miR-4878	AUUUGGAGUGCAGAGUGGCCUGU
bbe-miR-4874-3p	CUGGCUGGUUGGUGCAAACAGG	bfl-miR-4879	UAAACUAUCGUUCUGGGAACAG
bbe-miR-4874-5p	AGUUUGUAGCAUCCAGCUGAGCU	bfl-miR-4880	UUUGCUAUUCGAUGACCAGUGG
bbe-miR-4876-3p	CUUACGUGCCACGUGAGGACUCU	bfl-miR-4881	AGUAGAAAUUUGCCAAAGUAGUGU
bbe-miR-4877-3p	AAGUAGUAGUUGAACUAUCUUC	bfl-miR-4882a	UGAGAAACCUUACAGGUGUCUU
bbe-miR-4878-5p	AUUUGGAGUGCAGAGUGGCCU	bfl-miR-4882b	GGAGAAACCUUUCAGGUGUCUU
bbe-miR-4879-5p	UAAACUAUCGUUCUGGGAACAG	bfl-miR-4882c	GCGAGAAACCCUGCAAGUGAG
bbe-miR-4880-5p	UUUGCUAUUUGAUGACCAGUGG	bfl-miR-4883	ACUGCUGAAAGUCACUUUAGG
bbe-miR-4887-5p	UUCUCGAUUGUUCUGGUCCA	bfl-miR-4884	AGCUCUGUGUCUUUCCUGCUGC
bbe-miR-4888-5p	UGCAGAGCUUGUGCGAUUGGCG	bfl-miR-4885	GGCUAUAUUCUUAAGACGUUGU
bbe-miR-4889b-3p	AUCGGCCCUGACGCUUGGAAUAUU	bfl-miR-4886	UUUGCCGAACCCGUUUUGAAUG
bbe-miR-4890-5p	GUGAUUAGCUAAGGUAGCUGAUA	bfl-miR-4887	UUCUCGAUUGUUCUGGUCCAU
bbe-miR-4891-3p	GCGUAGCAGGACCCUCGUCUGC	bfl-miR-4888	UGCAGAGCUUGUGCGAUUGGCGC
bbe-miR-4891-5p	AAGAUGAGCUGUUCUGCUACGG	bfl-miR-4889a	UCGGCCCUGGUGUUUGGUGGGUU
bbe-miR-4899-5p	AACUCCCUCACAACGGGCCAGCU	bfl-miR-4889b	AUCGACCCUGGCACUGGGAAUUUU
bbe-miR-4904-3p	GGCGUAGAGCGACUAAGGAACC	bfl-miR-4890	GUGAUUAGCUAAGGUAGCUGAUA
bbe-miR-4904-5p	UCCCGGAGUCGUUCUAUACGCCGU	bfl-miR-4891-3p	GCGUAACAGGACGCUCGUCUGC
bbe-miR-4928-3p	UUUGCUGUUGACAUCAGCCCCAG	bfl-miR-4891-5p	AAGAUGAGCUGUUCUGCUACAGCU
bbe-miR-705-5p	GGUGGGAGGUGGGGUGGUUC	bfl-miR-4892	UUAGGAUAGAAGCACAUUUUGGA
bbe-miR-71-3p	CCCAUUUCCCUGUCUUUCAACA	bfl-miR-4893	UGUCCCUAAUCGGCCGGCUGAC
bbe-miR-71-5p	UGAAAGACAUGGGUAGUGAGAU	bfl-miR-4894	UCUGGGGCAAUUAAGGUUACGA
bbe-miR-7-3p	CAGUAAAUCACAGUCUUCCUUA	bfl-miR-4895	UGCGAAAUUUCGCAGUGCGUUG
bbe-miR-7-5p	UGGAAGACUAGUGAUUUUGUUGU	bfl-miR-4897	UUGCCGAUUGAUAGCUGCCAAU
bbe-miR-92a-3p	UAUUGCACUUGUCCCGGCCUUU	bfl-miR-4898	GCUGUCCUGCGGCUGGUGGGAGGU
bbe-miR-92a-5p	AGGUCGUGAUAGGUGGCAAUGUU	bfl-miR-4899	AACUCCCUCAGAACAGGCCAGCU
bbe-miR-92b-3p	CAUUGCACUCGUCCCGGCCUGA	bfl-miR-4900a	UAGCUGGCUGGCGAAGAAAUGC
bbe-miR-92b-5p	AGGUCUGGAUAGUUGCAAUCUU	bfl-miR-4900b	UAGCUGCCUGGCGAAGAAUGG
bbe-miR-92c-3p	UAUUGCACUUGUCCCGGCUCG	bfl-miR-4901	UGAUUAUUUUUGGAUGGCCUGUG
bbe-miR-92d-3p	UAUUGCACUUAUCCUGGCCUGU	bfl-miR-4902	UUUACGCAUGGUUUGAGGUGUG
bbe-miR-92d-5p	AGGUCAGGAUGGAGUGUUAUGCU	bfl-miR-4903	UACCCCGGUAGGCAUAGGUUG
bbe-miR-9-3p	UAAAGCUAGGUAACCAAAACA	bfl-miR-4904-3p	GGCGUAGAGCGACUAAGGAACC
bbe-miR-9-5p	UCUUUGGUUAUCUAGCUGUAUGA	bfl-miR-4904-5p	UCCCGGAGUCGUUCUAUACGC
bbe-miR-96-3p	CCAAAAUUGUUAGUGCCAAAU	bfl-miR-4905	UAUGUGGAAGAUAUUUUAGAAU
bbe-miR-96-5p	UUUGGCACUAGCACAUUUUUGCU	bfl-miR-4906	UGUUCCAAAUGUGAAGAAUGUUGU
		bfl-miR-4928	UUUGCUGUUGACAUCAGCCCCAG
		bfl-miR-7	UGGAAGACUAGUGAUUUUGUUGU
		bfl-miR-705	GGUGGGAGGUGGGGUGGUUC
		bfl-miR-71-3p	CCCAUUUCCCUGUCUUUCAACA
		bfl-miR-71-5p	UGAAAGACAUGGGUAGUGAGAU
		bfl-miR-92a	UAUUGCACUUGUCCCGGCCUUU
		bfl-miR-92b-3p	CAUUGCACUCGUCCCGGCCUGA
		bfl-miR-92b-5p	AGGUCUGGACAGUUGCAAUCUU
		bfl-miR-92c	UAUUGCACUUGUCCCGGCUUGC
		bfl-miR-92d-5p	AGGUCAGGAUUGAGUGUUAUGCU
		bfl-miR-9-3p	AUAAAGCUAGGUAACCAAAACA
		bfl-miR-9-5p	UCUUUGGUUAUCUAGCUGUAUG
		bfl-miR-96-3p	CCAAAAUUGUUAGUGCCAAAU
		bfl-miR-96-5p	UUUGGCACUAGCACAUUUUUGCU

## Sheet: microarray data
			signal reads
miRNA ID	Reporter Name	Sequence	GILL	INTESTINE	HEPATIC CEACUM
bbe-let-7a-2-3p	bbe-let-7a-2-3p	CUGUGCAACCUGCUAGCUCUCC	201.39	168.545	28.2646
bbe-let-7a-3p	bbe-let-7a-3p	GACUGUACAACCCGUUACCUU	139.994	144.231	14.8115
bbe-let-7a-5p	dre-let-7a-5p	UGAGGUAGUAGGUUGUAUAGUU	29377.4	36602.2	24.5722
bbe-miR-10a-5p	dre-miR-10a-5p	UACCCUGUAGAUCCGAAUUUGU	3648.48	27240.1	170.671
bbe-miR-10b-3p	bbe-miR-10b-3p	CAAGGUGGGAUUGACAGGUUCA	1.85377	4.3708	365.686
bbe-miR-125a-5p	dre-miR-125b	UCCCUGAGACCCUAACUUGUGA	38409.3	43808.7	14.8157
bbe-miR-129a-3p	bbe-miR-129a-3p	AAGCCCUUACCUCAAAAGGGAU	0.0189769	9.5088	6.41714
bbe-miR-129b-5p	bbe-miR-129b-5p	ACCUUCUGUGGUUUGGGCGAUCG	17.7143	0.00516661	24.2504
bbe-miR-133-3p	bbe-miR-133-3p	AGCUGGUAAAUUGGAACCAAAU	3.96715	6.16331	8.84871
bbe-miR-133a-5p	xtr-miR-133a	UUGGUCCCCUUCAACCAGCUGU	7.83399	13.6996	4873.18
bbe-miR-135a-3p	bbe-miR-135a-3p	CACAUUGGUGGAAGUCAAAGA	26.6048	33.0055	68.3447
bbe-miR-135a-5p	bbe-miR-135a-5p	UAUGGCUUUCAUCCUAUGUGA	9779.38	4452.11	2327.95
bbe-miR-135b-5p	bbe-miR-135b-5p	AAUGGCUUUCAUCCUUUGUGA	2014.95	1189.24	1995.84
bbe-miR-1-3p	bbe-miR-1-3p	AAGUACUUCUUUACUAUCCCAU	7.82117	0.00618532	7656.98
bbe-miR-153-3p	bbe-miR-153-3p	UUGCAUAGUCUCAAAAGUGA	3.67958	13.5256	23.0138
bbe-miR-1-5p	dre-miR-1	UGGAAUGUAAAGAAGUAUGUAU	207.146	1301.31	40.9062
bbe-miR-182a-3p	bbe-miR-182a-3p	AAGAAUUCCCCAGUACCAAGCA	21.1055	38.2627	7197.13
bbe-miR-182b-5p	bbe-miR-182b-5p	CUUGGCACUUGUGGAAUUCUCUG	5.28029	0.00648472	42224.7
bbe-miR-182d-3p	bbe-miR-182d-3p	UAGAAUUCCCCCGUACCGAGUGG	8.44314	3.19001	13918.6
bbe-miR-183-5p	bbe-miR-183-5p	UAUGGCACUGGUAGAAUUCACUGA	151.553	25.1658	58.9052
bbe-miR-184-3p	dre-miR-184	UGGACGGAGAACUGAUAAGGGC	6764.92	127.521	384.871
bbe-miR-190-3p	bbe-miR-190-3p	ACCAAUAUAUCGAACAUAUGAU	443.535	173.722	565.023
bbe-miR-193b-3p	bbe-miR-193b-3p	UACUGGCCUGCCAAGUCGGUG	127.186	0.60211	186.662
bbe-miR-200a-3p	bbe-miR-200a-3p	AUCUUACUUGGCAGCAUUCG	86.8757	4.22027	53249.8
bbe-miR-200a-5p	bbe-miR-200a-5p	AAAUACUGCCUGGUAAUGAUGC	3359.29	2790.73	191.071
bbe-miR-200b-3p	bbe-miR-200b-3p	CUUACCAGGCAGCAUUUAGU	19.2275	3.20345	1411.62
bbe-miR-200c-3p	bbe-miR-200c-3p	UAACACUGUCUGGUAAUGAUGA	6997.73	2552.42	58.7173
bbe-miR-2057-3p	bbe-miR-2057-3p	GGGUGGUGGUUGACUUCUUUCU	432.726	186.02	1491.29
bbe-miR-2057-5p	bbe-miR-2057-5p	UGAGAAGUUAGCCAACCAUCCG	40.9698	28.3298	22312.4
bbe-miR-2058-3p	bbe-miR-2058-3p	GGGUGGGGUCUUGCUUCUUCC	34.754	44.1369	19832.7
bbe-miR-2058-5p	bbe-miR-2058-5p	UGAGAAGUAAGACUACCAUCCCG	42.4527	24.6498	5491.34
bbe-miR-2059-3p	bbe-miR-2059-3p	CAAAGCAAAUGGCUGCAAUUCU	0.0205826	0.881827	234.697
bbe-miR-2059-5p	bbe-miR-2059-5p	UAUUGCACUGUUUUGCUUUGA	1303.16	415.515	111.479
bbe-miR-2060a-3p	bbe-miR-2060a-3p	GCACCAAGGACAGAUGUGUUUAC	31.1529	17.6766	7.8867
bbe-miR-2060b-3p	bbe-miR-2060b-3p	GCACCAGGGACAGGUGUGUUUAC	38.3047	7.70346	4.14451
bbe-miR-2060c-3p	bbe-miR-2060c-3p	GUUCAGCACCAAGGACAGGC	106.381	112.555	228.293
bbe-miR-2061-3p	bbe-miR-2061-3p	GGGCAAUGUAUCUAGCGCAACA	31.4079	1.03528	6750.63
bbe-miR-2063-3p	bbe-miR-2063-3p	AAAAAGCAAAAAGUUGCAAUAU	1678.34	202.081	11203.1
bbe-miR-2064-3p	bbe-miR-2064-3p	ACGGUUGCAUUGUGUUGGUCU	0.0291697	0.00236208	6.15335
bbe-miR-2064-5p	bbe-miR-2064-5p	AAGCAGCACUGUGCAACUGUGU	657.809	905.275	0.0116945
bbe-miR-2066-3p	bbe-miR-2066-3p	ACUGCUGCAUCCUGCUGCCUUGG	45.8115	6.03117	58994.1
bbe-miR-2067-5p	bbe-miR-2067-5p	ACUGUUGCAUCUUGCUGCCUUU	46.1915	7.42259	86624.3
bbe-miR-2068-3p	bbe-miR-2068-3p	GGGCAUGUGUGCAUAGGGAAGA	12.8338	4.56652	13.5989
bbe-miR-2070-3p	bbe-miR-2070-3p	AUGUGCAUAAGCUGUGGGA	28.092	32.4403	36.6926
bbe-miR-2071-3p	bbe-miR-2071-3p	AUGCGGUGCGGUGGUAGCAACCG	443.421	19.3025	0.0102634
bbe-miR-2071-5p	bbe-miR-2071-5p	AUUGUUACACCGCGCCGCAA	4911.7	24.7574	721.361
bbe-miR-2072-3p	bbe-miR-2072-3p	GUGAGCACUGCGAUGUGGUAUU	16.7175	11.459	4544.96
bbe-miR-2076-5p	bbe-miR-2076-5p	AAUUGCACUAGAGUGAUUUGUU	17107.1	16253.2	60.38
bbe-miR-210-3p	bbe-miR-210-3p	CGCCUCUGUUUCGCGCGCAAG	39.2153	145.59	8.16224
bbe-miR-217-3p	bbe-miR-217-3p	AAUCUGUUCCUCAUGCAUGGCU	97.9339	77.1062	14.8597
bbe-miR-219-3p	bbe-miR-219-3p	AAGAACUGCGCUGGACAUCAGC	9.77292	6.86912	7.47212
bbe-miR-219-5p	dre-miR-219	UGAUUGUCCAAACGCAAUUCUU	27.1609	17.9808	30.8294
bbe-miR-22-3p	bbe-miR-22-3p	AAGCUGCCAGAUGAAGAGCUGU	9406.77	8235.15	110.352
bbe-miR-22-5p	bbe-miR-22-5p	AGCUCUUCACUCGGUAGCUCUG	375.856	213.079	15.2285
bbe-miR-252a-3p	bbe-miR-252a-3p	GCAGACUGGUGCUUAACAU	4.33898	3.86776	2274.07
bbe-miR-252b-5p	bbe-miR-252b-5p	UGCUAAGUAGUACUGCCGCAGGGA	9.54593	2.38981	0.00785778
bbe-miR-281-5p	bbe-miR-281-5p	GGGAGAGCCUUUCCGUGACUGU	231.39	7.79153	3.41222
bbe-miR-29b-3p	bbe-miR-29b-3p	UAGCACCAUUUGAAAUCAGUGCU	794.146	265.267	343.128
bbe-miR-31-3p	bbe-miR-31-3p	GCUGUGCUGACAAACUGCCGUU	13.6687	89.6797	25.3152
bbe-miR-33-2-3p	bbe-miR-33-2-3p	CAAUGUAACAGCAGUGCAGCU	1178.13	2507.15	277.849
bbe-miR-33-3p	bbe-miR-33-3p	CAAUGUAACUGCAGUGCAGCC	390.055	640.098	2.8123
bbe-miR-33-5p	bbe-miR-33-5p	GUGCAUUGUAGUUGCAUUGCA	204.764	93.003	81.9432
bbe-miR-34a-5p	bbe-miR-34a-5p	UGGCAGUGUGGAUAGCUGGCCGU	1461.04	229.268	3.49654
bbe-miR-34b-3p	bbe-miR-34b-3p	AACAACUAACAUCACUGCCAAG	4710.23	12785.4	99.914
bbe-miR-34c-5p	bbe-miR-34c-5p	UGGCAGUGUUAUUAGCUGGC	76.2682	18.7731	18573.2
bbe-miR-34f-5p	bbe-miR-34f-5p	UGGCAGUGCGAAUAGCUGGC	1505.97	1307.71	489.231
bbe-miR-34g-5p	bbe-miR-34g-5p	GCAGUGAUGUUAGUUGUUGU	19.5508	16.9585	35.3074
bbe-miR-34h-5p	bbe-miR-34h-5p	AGGCAGUGUGAUUAGCUUGCCG	59.6716	20.3879	43834.1
bbe-miR-375-3p	bbe-miR-375-3p	UUUGUUCGUUCGGCUCGCGUUAU	75.8504	313.409	191.017
bbe-miR-4856a-3p	bbe-miR-4856a-3p	AGGUGAUGACGUCACUGAUGA	5.85398	8.54682	63.4857
bbe-miR-4856a-5p	bbe-miR-4856a-5p	ACGCAGUGACGUCAGCGCCUCU	958.986	9286.67	540.391
bbe-miR-4857-3p	bbe-miR-4857-3p	UGGGUCAGACGAAACAUCUCAG	8.73294	159.116	138.223
bbe-miR-4857-5p	bbe-miR-4857-5p	ACGAUGUUUUUGUCUGCUCCAGA	3286.61	22457.3	0.0506556
bbe-miR-4859-3p	bbe-miR-4859-3p	UGACAGUAAUGCCCGCUGACU	301.57	548.716	15.3336
bbe-miR-4863-5p	bbe-miR-4863-5p	AGACAACAUCAGAAUGUCCCU	759.56	11796.4	23.8509
bbe-miR-4864-3p	bbe-miR-4864-3p	AGCCAGACCUGAUCUCCCUGCA	98.1136	99.1269	1.17873
bbe-miR-4864-5p	bbe-miR-4864-5p	AGGGAGAUCACCUCAGGCAUAC	25.7468	699.217	0.0103806
bbe-miR-4865-3p	bbe-miR-4865-3p	AUGUAGAGAGAGUGACAGGUUGU	28.6463	39.3549	9141.15
bbe-miR-4866-3p	bbe-miR-4866-3p	GCUUAGCAGUGCAAGUGUGAC	191.695	153.588	16.7633
bbe-miR-4867-3p	bbe-miR-4867-3p	GGCGAGCCACGGCUUAGUGGGUUC	52.1298	140.016	35.3008
bbe-miR-4868c-3p	bbe-miR-4868c-3p	CUGGUGAGUCUGGGUGCUGAUG	12.182	24.2646	19.4278
bbe-miR-4869-3p	bbe-miR-4869-3p	AGGGACCUGUAGUCAACACGACA	14.5786	35.2248	669.463
bbe-miR-4869-5p	bbe-miR-4869-5p	ACGAUGUUGACUUCCGCUCCUCU	1004.89	10591.8	5.09812
bbe-miR-4877-3p	bbe-miR-4877-3p	AAGUAGUAGUUGAACUAUCUUC	499.472	1122.87	0.736385
bbe-miR-4878-5p	bbe-miR-4878-5p	AUUUGGAGUGCAGAGUGGCCU	10.4033	17.4975	16.4381
bbe-miR-4880-5p	bbe-miR-4880-5p	UUUGCUAUUUGAUGACCAGUGG	5.61883	9.01255	4.49856
bbe-miR-4887-5p	bbe-miR-4887-5p	UUCUCGAUUGUUCUGGUCCA	390.944	433.188	115.407
bbe-miR-4888-5p	bbe-miR-4888-5p	UGCAGAGCUUGUGCGAUUGGCG	16.3872	14.7562	30.3062
bbe-miR-4889b-3p	bbe-miR-4889b-3p	AUCGGCCCUGACGCUUGGAAUAUU	12.4918	4.93982	10.4446
bbe-miR-4891-3p	bbe-miR-4891-3p	GCGUAGCAGGACCCUCGUCUGC	16.5102	23.1315	70.555
bbe-miR-4891-5p	bbe-miR-4891-5p	AAGAUGAGCUGUUCUGCUACGG	124.886	331.592	12.1979
bbe-miR-4899-5p	bbe-miR-4899-5p	AACUCCCUCACAACGGGCCAGCU	24.7902	32.4107	15.3079
bbe-miR-4904-5p	bbe-miR-4904-5p	UCCCGGAGUCGUUCUAUACGCCGU	5.20256	9.30332	0.749903
bbe-miR-7-3p	bbe-miR-7-3p	CAGUAAAUCACAGUCUUCCUUA	436.487	369.08	267.072
bbe-miR-92a-5p	bbe-miR-92a-5p	AGGUCGUGAUAGGUGGCAAUGUU	35.2182	32.0877	15.706
bbe-miR-92b-5p	bbe-miR-92b-5p	AGGUCUGGAUAGUUGCAAUCUU	91.3047	12.0583	49.1986
bbe-miR-92c-3p	bbe-miR-92c-3p	UAUUGCACUUGUCCCGGCUCG	18633.1	3170.18	65.1837
bbe-miR-92d-3p	bbe-miR-92d-3p	UAUUGCACUUAUCCUGGCCUGU	1366.38	931.764	23.4056
bbe-miR-92d-5p	bbe-miR-92d-5p	AGGUCAGGAUGGAGUGUUAUGCU	56.3199	93.6039	0.0100328
bbe-miR-9-3p	bbe-miR-9-3p	UAAAGCUAGGUAACCAAAACA	107.066	62.1499	7.62984
bbe-miR-9-5p	dre-miR-9-5p	UCUUUGGUUAUCUAGCUGUAUGA	817.277	102.529	16.3807
bbe-miR-96-5p	dre-miR-96	UUUGGCACUAGCACAUUUUUGCU	167.896	8.41398	150.419
bfl-let-7a-3p	bfl-let-7a-3p	GACUGUACAACCCGUUACCUUU	203.682	123.469	3.8664
bfl-let-7b	bfl-let-7b	AACUAUACAACCUACUACCUCA	189.806	78.5485	0.0103671
bfl-miR-100-3p	bfl-miR-100-3p	CAAGCUCGUGUCUAUGGGUCU	706.213	4507.97	0.242288
bfl-miR-100-5p	bfl-miR-100-5p	AACCCGUAGAUCCGAACUUGUGU	27277.5	50673.5	24.7288
bfl-miR-10a-3p	bfl-miR-10a-3p	CAAAUUCGUUUCUGCAGGUAU	252.787	1815.81	12.2086
bfl-miR-10a-5p	xtr-miR-10a	UACCCUGUAGAUCCGAAUUUGUG	3895.93	17427.1	467.503
bfl-miR-10b	bfl-miR-10b	AACCCUGUGGAUCCGAUCUUGUGU	462.598	275.972	1042.48
bfl-miR-10c	bfl-miR-10c	UACCCUGUAGAUCCGGACUUGU	1574.61	37717	55.3689
bfl-miR-124-3p	dre-miR-124	UAAGGCACGCGGUGAAUGCCAA	27.1603	0.00383247	0.0913636
bfl-miR-124-5p	bfl-miR-124-5p	AGUGUUCACGGCGGUCCUUAAU	0.0237262	4.16954	0.00725784
bfl-miR-125a-3p	bfl-miR-125a-3p	ACAGGUUAGGAUCUUGGGAGCU	392.377	904.496	316.744
bfl-miR-125b	bfl-miR-125b	UCACAAGUUAGGGUCUCAGGGA	45.7266	20.9045	0.0202762
bfl-miR-129a-3p	bfl-miR-129a-3p	AAGCCCUUACCUCAAAAGG	3.77015	2.44325	1.27703
bfl-miR-129a-5p	bfl-miR-129a-5p	CCUUUUUGUGGUUUGGGGCUUUU	111.004	27.9723	0.00998915
bfl-miR-133	bfl-miR-133	UGGUCCCCUUCAACCAGCUGUA	23.296	18.806	4.6356
bfl-miR-135a	bfl-miR-135a	UAUGGCUUUCAUCCUAUGUGAA	10470.3	4976.94	16.954
bfl-miR-137	bfl-miR-137	UAUUGCUUGAGAAUACACGUGA	467.745	142.11	0.0110602
bfl-miR-153	bfl-miR-153	UUGCAUAGUCUCAGAAGUGA	2.89073	1.88811	2123.03
bfl-miR-182a	bfl-miR-182a	CUUGGCACUAGUGGAAUUCUUUG	31.266	0.00620414	2.02401
bfl-miR-182b-3p	bfl-miR-182b-3p	CAGAAUUCCCCAGUACCAAGGAA	44.4933	12.3434	0.0094986
bfl-miR-182c	bfl-miR-182c	CUUGGCACUUGUGGAAUUUUUUG	32.5663	0.0028753	1.43917
bfl-miR-182d	bfl-miR-182d	UAGAAUUCCCCCGUACCGAGUG	8.55644	2.04399	259.241
bfl-miR-183	bfl-miR-183	UAUGGCACUGGUAGAAUUCACU	147.398	35.337	5.53458
bfl-miR-184-3p	bfl-miR-184-3p	UGGACGGAGAACUGAUAAGGG	7076.74	96.9649	527.202
bfl-miR-184-5p	bfl-miR-184-5p	CCCUUAUCACUUCUUCCGCCGAG	61.7583	16.6579	0.0096738
bfl-miR-190	bfl-miR-190	UGAUAUGUUUGAUAUUUGGUUGU	1172.5	2097.5	0.0121767
bfl-miR-193a	bfl-miR-193a	UACUGGCCCCUUAAGUCCCGGUUG	0.884539	4.45491	0.00821684
bfl-miR-193b	bfl-miR-193b	UACUGGCCUGUCAAGUCGGUGU	79.1219	15.0834	9.32287
bfl-miR-19-3p	bfl-miR-19-3p	GUUUUGCAGGUUUGCAUCCAGA	4.4238	0.15939	5.57861
bfl-miR-200b	bfl-miR-200b	UAAUACUGUCUGGUAAUGAUGUU	9106.56	4678.49	0.013518
bfl-miR-200c	bfl-miR-200c	UAACACUGUCUGGUAAUGAUG	6594.69	3148.95	1.39539
bfl-miR-2013	bfl-miR-2013	AGCAGCAUAGUGCAAUGGUGUCA	792.62	872.891	11401.4
bfl-miR-2056	bfl-miR-2056	UUUCACUGUAGAUCUACCUGCG	2485.41	372.686	3013.82
bfl-miR-2057	bfl-miR-2057	UGAGAAGUUAGCCAACCAUCCGG	58.2764	54.6986	2.66875
bfl-miR-2058-3p	bfl-miR-2058-3p	GGGUGGGGUCUUGCUUCUUUCU	60.4993	158.339	4.127
bfl-miR-2058-5p	bfl-miR-2058-5p	UGAGAAGUAAGACUACCAUCCCGU	48.5339	24.5755	6.97893
bfl-miR-2059-3p	bfl-miR-2059-3p	UAUUGCACUUUUUUGCUUUGA	29.7548	0.267246	98.0748
bfl-miR-2059-5p	bfl-miR-2059-5p	CAAGGCAAAUUGCUGCAAUACU	5.70979	0.00332361	0.00653405
bfl-miR-2060	bfl-miR-2060	GCAGCAGGGACAGAUGUGUUUAC	23.2006	7.82053	17.5974
bfl-miR-2061	bfl-miR-2061	UUGCAUAGGUACAUUGGUCAGU	4681.21	6698.49	89.3302
bfl-miR-2062-3p	bfl-miR-2062-3p	ACUGGUGAAAUGUAGUUGCGUA	17.0045	18.4667	32.532
bfl-miR-2062-5p	bfl-miR-2062-5p	UGCAACAAUAUUUCAUCAGUGG	4925.06	6248.68	0.0131516
bfl-miR-2063	bfl-miR-2063	UAUUGCACUAAUUUGCUUUUGA	1298.21	718.019	97.9066
bfl-miR-2065	bfl-miR-2065	UGGCAGAGAUGGCACGUUGAU	6100.52	5140.67	28.9841
bfl-miR-2066	bfl-miR-2066	AAGCAGCAGUGUGCAGUGGUGA	2709.41	1866.54	7.4242
bfl-miR-2067	bfl-miR-2067	AAGCAGCAGUAUGCAAUGGUG	9749.24	9499.01	14.651
bfl-miR-2068-3p	bfl-miR-2068-3p	GGACAUGUGUGCAUAGGGAAGA	13.8353	5.59162	6.01436
bfl-miR-2068-5p	bfl-miR-2068-5p	CUUCCUAUGCACAUCUGUCCUU	270.659	436.099	0.0112759
bfl-miR-2069	bfl-miR-2069	AGGCGACCGCAGCCGUGGACU	385.121	165.578	7.3746
bfl-miR-2070-3p	bfl-miR-2070-3p	AUGUGCAUUAGCUGUGGGAUCC	9.94765	5.49192	0.00818269
bfl-miR-2070-5p	bfl-miR-2070-5p	UUUCCACAGCCUCUACACAUGU	17659.3	53135.5	85.4726
bfl-miR-2071-3p	bfl-miR-2071-3p	AUUGUUACACCGCGCCGCAAAAG	4895.76	21.342	15.3664
bfl-miR-2071-5p	bfl-miR-2071-5p	AUGCGGUGCGGUGGUAGCAACCGU	493.676	7.23842	4.50044
bfl-miR-2072-3p	bfl-miR-2072-3p	UGAGCACUGCGAUGUGGUAUU	5.42327	11.3469	8.61088
bfl-miR-2072-5p	bfl-miR-2072-5p	UGCAACAUCACAGUGACCACAU	5173.03	22370.1	0.0471418
bfl-miR-2073	bfl-miR-2073	GCCUGGGUGCCAUCCUCCC	16.9878	19.6812	11.1026
bfl-miR-2075	bfl-miR-2075	AUCUCGUCAACCUUCGUCAGAUG	7.27515	3.0713	4.73287
bfl-miR-2076-3p	bfl-miR-2076-3p	CAAAUCACUUCAGUGCAGUUCU	2799.61	6346.99	19.8718
bfl-miR-210-3p	bfl-miR-210-3p	CUGUGCGUGUGACAGCGGCUGA	775.323	2037.69	147.181
bfl-miR-210-5p	bfl-miR-210-5p	CGCCUCUGUUUCGCGCGCAAGA	18.5864	102.494	299.662
bfl-miR-216-3p	bfl-miR-216-3p	CACGGUGCAAGCUGGGAUCGCU	48.4401	20.4309	7.04485
bfl-miR-216-5p	bfl-miR-216-5p	UAAUCUCAGCUGGCAACUGUGAG	5994.54	2875.45	11.1455
bfl-miR-217	bfl-miR-217	UACUGCAUCAGGAACUGAUUGGA	9451.55	1459.07	1524.22
bfl-miR-22-5p	bfl-miR-22-5p	AGCUCUUCAAACGGUAGCUCUG	217.651	119.403	12.6465
bfl-miR-242	bfl-miR-242	UGCGUAGGCGUUGUGCACACUGU	19.0343	2.01362	0.00896737
bfl-miR-252a	bfl-miR-252a	CUAAGUACUAGUGCCGCAGGUGU	18.494	83.1748	0.00974184
bfl-miR-252b-3p	bfl-miR-252b-3p	CCCUGCGCAGUCCUACUUACAA	5.39804	1.68378	0.465292
bfl-miR-252b-5p	bfl-miR-252b-5p	CUAAGUAGUACUGCCGCAGGGAG	3.75416	9.63832	4.31951
bfl-miR-278	bfl-miR-278	UCGGUGGGGUUUUCGUUCGAGU	379.144	5.01454	7.04651
bfl-miR-281	bfl-miR-281	UGUCAUGGAGUUGCUCUCUUUU	4878.73	44.5603	54.7635
bfl-miR-29a-3p	bfl-miR-29a-3p	UAGCACCAUAUGAAAUCAGUUAU	16869.5	15004.7	0.0140091
bfl-miR-29a-5p	bfl-miR-29a-5p	GCUGAUUUCAGUUGGUGCUAGA	1943.9	3056.7	41.7008
bfl-miR-29b-3p	bfl-miR-29b-3p	AGCACCAUUUGAAAUCAGUGCUU	552.959	225.719	75.7885
bfl-miR-29b-5p	bfl-miR-29b-5p	ACUGGUUCCAAGUGGUGGGUAGA	128.626	94.5995	34.008
bfl-miR-31-3p	bfl-miR-31-3p	CUGUGCUGACAAACUGCCAUUU	7.06934	140.104	0.00971285
bfl-miR-31-5p	bfl-miR-31-5p	UGGCAAGAUGUUGGCAUAGCUGU	303.73	17196.5	52.8503
bfl-miR-33	bfl-miR-33	GUGCAUUGUAGUUGCAUUGCAU	455.797	403.7	24.3326
bfl-miR-34a	bfl-miR-34a	UGGCAGUGUGGAUAGCUGGCCGUUU	1094.11	478.255	8.73271
bfl-miR-34b-5p	bfl-miR-34b-5p	AGGCAGUGAUGUCAGUUUGUUGU	824.985	8270.5	5.14995
bfl-miR-34c	bfl-miR-34c	GCCCUCUAUCAACGCUGCCCUA	65.7939	4.59259	392.667
bfl-miR-34d	bfl-miR-34d	UGGCAGUGUGCGCCUACAGCUGA	131.417	11.1592	87.7802
bfl-miR-34e	bfl-miR-34e	UGGCAGUGCGCGCCUACAGCUGA	8.05324	3.71403	6.94451
bfl-miR-375	bfl-miR-375	UGUUCGUUCGGCUCGCGUUAUCU	65.4922	232.146	4.75136
bfl-miR-4057	bfl-miR-4057	UUUGCUACGGCCACCAAGAUCU	7.16361	7.06205	568.485
bfl-miR-4856b-3p	bfl-miR-4856b-3p	CGGAGCUCACGCCAGUGCAACA	9.03718	7.03003	1.45396
bfl-miR-4856b-5p	bfl-miR-4856b-5p	UCGCAUUGACGUCAGCGCCGCAA	306.636	2199.01	1034.65
bfl-miR-4858-3p	bfl-miR-4858-3p	UUUCGAAUUCGAUUAUGUGG	0.0224431	0.00625943	0.00641453
bfl-miR-4858-5p	bfl-miR-4858-5p	CAUUAUUGAAUUCGAAACGGUGA	0.0216914	4.48953	0.00816633
bfl-miR-4859-3p	bfl-miR-4859-3p	UGACAGUAAUGCCCGCUGACUU	307.116	737.475	13.8121
bfl-miR-4859-5p	bfl-miR-4859-5p	AGCAGCGAGCAUUACGGUCAUU	926.21	2462.94	6.03824
bfl-miR-4860-3p	bfl-miR-4860-3p	UGUAGAGAUUGUGUGACGGGUAGU	66.7174	73.9184	205.972
bfl-miR-4860-5p	bfl-miR-4860-5p	UGCCUGUCAACGUCUCUGUACA	9.84662	0.396101	0.409933
bfl-miR-4861	bfl-miR-4861	UUUACGUGCCACAUUGUCUCCU	124.702	46.1994	410.234
bfl-miR-4862-3p	bfl-miR-4862-3p	AGGUACAGGCAUAAACUCGAGA	5.80718	14.4244	5074.98
bfl-miR-4862-5p	bfl-miR-4862-5p	ACGCGUUUAUGUCUGCGCCUGU	463.496	6165.69	14.0408
bfl-miR-4863-3p	bfl-miR-4863-3p	GCCAUUUUGUGUUGUCAGC	57.421	11.1781	7.07906
bfl-miR-4863-5p	bfl-miR-4863-5p	AGACAACAUCAGAAUGUCCCUAC	720.607	10153	6.51351
bfl-miR-4864-3p	bfl-miR-4864-3p	UAGCCAGACCUGAUCUCCCUGC	90.7954	81.7491	2.1702
bfl-miR-4864-5p	bfl-miR-4864-5p	AGGGAGAUCACCUCAGGCGUAC	18.6233	669.343	4.49168
bfl-miR-4865-3p	bfl-miR-4865-3p	UGUAGAGAGAGUGACAGGUUGU	21.8109	52.2897	8.06239
bfl-miR-4865-5p	bfl-miR-4865-5p	GCUUGUCACUUCCAAUACAUGC	10.9753	0.00278093	8.34121
bfl-miR-4866-3p	bfl-miR-4866-3p	GCUCAGCAGUGCAAGUGUGACA	120.58	103.826	619.517
bfl-miR-4866-5p	bfl-miR-4866-5p	UCACACUUGUACUUCUUAGCAU	26598	18371.8	35.5416
bfl-miR-4867	bfl-miR-4867	GGCGAGCCACGGCCUAGUGGGUUC	6.97622	9.57325	16361.4
bfl-miR-4868a	bfl-miR-4868a	UCAGCUCCAGCGCUGAUCAGUGA	9.20571	0.421783	7.65881
bfl-miR-4868b	bfl-miR-4868b	UCAGCUCCAGCUGUGAUGAGUGA	9.9322	110.935	8.43607
bfl-miR-4868c-3p	bfl-miR-4868c-3p	UCAGCUCCAAGGCUGAUCAG	5.77158	2.31949	14.62
bfl-miR-4868c-5p	bfl-miR-4868c-5p	CUGGUGAGUCUGGAUGCUGAUG	9.75925	23.4044	3.16405
bfl-miR-4869-3p	bfl-miR-4869-3p	GGGACCUGUAGUCAACACGAGA	97.1849	424.402	0.0107605
bfl-miR-4870	bfl-miR-4870	GAUGUUUGUACUGUCUGUCUGUU	27.8726	548.061	7.17608
bfl-miR-4871-3p	bfl-miR-4871-3p	UUUGGCACUGGUACUUUGGAGU	2226.05	539.565	11.584
bfl-miR-4871-5p	bfl-miR-4871-5p	UCUGAAGUACCUGUUGCCAAAGG	13.1616	2.49469	138.657
bfl-miR-4872a	bfl-miR-4872a	UGCCGGGAUAACUAAAACUCUGA	0.102808	1.76456	3.4704
bfl-miR-4872b	bfl-miR-4872b	UGCCGGGGCAACUAAAACUCUG	1.0065	3.85987	0.999821
bfl-miR-4872c	bfl-miR-4872c	UGUCAGGACGACAAAAGCUCUGA	0.0230297	6.42185	0.00725167
bfl-miR-4873	bfl-miR-4873	UGUUCCCACCUUCUGAUGUUGU	65.9984	198.272	12.2917
bfl-miR-4874-3p	bfl-miR-4874-3p	CUGGCUGGUUGGUGCAAACAGG	3418.05	254.111	1.78561
bfl-miR-4874-5p	bfl-miR-4874-5p	AGUUUGUAGCAUCCAGCUGAGCU	654.843	171.759	2.77611
bfl-miR-4875a-5p	bfl-miR-4875a-5p	AUAGGACUUUCUAUUUUGUGCU	0.0285961	1.0572	1.16307
bfl-miR-4875b-5p	bfl-miR-4875b-5p	AUAGGGCUUUCUAUUUUGUGUU	0.023785	2.44917	314.031
bfl-miR-4875c-3p	bfl-miR-4875c-3p	CACAAAAUAGAAAGCCCGAGA	12.485	10.2785	120.489
bfl-miR-4875d-3p	bfl-miR-4875d-3p	UACAAAGUAGAAAGCCCGAGA	15.286	9.4094	31.0151
bfl-miR-4876	bfl-miR-4876	CUUACGUGCCACGUGAGGACUCU	26.8746	0.295873	8.95957
bfl-miR-4877	bfl-miR-4877	AGUAGUAGUUGAACUAUCUUCU	489.314	430.959	56075.1
bfl-miR-4878	bfl-miR-4878	AUUUGGAGUGCAGAGUGGCCUGU	10.9418	0.00677759	2054.9
bfl-miR-4879	bfl-miR-4879	UAAACUAUCGUUCUGGGAACAG	684.93	951.185	17.2761
bfl-miR-4880	bfl-miR-4880	UUUGCUAUUCGAUGACCAGUGG	8.23993	0.00599972	397.24
bfl-miR-4881	bfl-miR-4881	AGUAGAAAUUUGCCAAAGUAGUGU	14.843	0.0055493	248.66
bfl-miR-4882a	bfl-miR-4882a	UGAGAAACCUUACAGGUGUCUU	17.208	0.00565581	6.78934
bfl-miR-4882b	bfl-miR-4882b	GGAGAAACCUUUCAGGUGUCUU	7.81913	0.00610624	0.00714356
bfl-miR-4882c	bfl-miR-4882c	GCGAGAAACCCUGCAAGUGAG	17.6807	2.20121	772.306
bfl-miR-4883	bfl-miR-4883	ACUGCUGAAAGUCACUUUAGG	11.1493	0.00527179	678.62
bfl-miR-4884	bfl-miR-4884	AGCUCUGUGUCUUUCCUGCUGC	14.7414	0.00573625	6.54433
bfl-miR-4885	bfl-miR-4885	GGCUAUAUUCUUAAGACGUUGU	0.0183043	0.0054727	22459.3
bfl-miR-4886	bfl-miR-4886	UUUGCCGAACCCGUUUUGAAUG	4.5152	0.00731371	51512.9
bfl-miR-4887	bfl-miR-4887	UUCUCGAUUGUUCUGGUCCAU	539.593	546.34	0.0118318
bfl-miR-4888	bfl-miR-4888	UGCAGAGCUUGUGCGAUUGGCGC	21.1732	0.00561015	12772.8
bfl-miR-4889a	bfl-miR-4889a	UCGGCCCUGGUGUUUGGUGGGUU	11.6903	0.00453719	6491.33
bfl-miR-4889b	bfl-miR-4889b	AUCGACCCUGGCACUGGGAAUUUU	11.4808	0.00509913	64.5351
bfl-miR-4890	bfl-miR-4890	GUGAUUAGCUAAGGUAGCUGAUA	22.9899	1.71029	43.2755
bfl-miR-4891-3p	bfl-miR-4891-3p	GCGUAACAGGACGCUCGUCUGC	9.12755	12.2449	27357.3
bfl-miR-4891-5p	bfl-miR-4891-5p	AAGAUGAGCUGUUCUGCUACAGCU	94.7948	180.588	27.6874
bfl-miR-4892	bfl-miR-4892	UUAGGAUAGAAGCACAUUUUGGA	2.85387	0.00517744	170.608
bfl-miR-4893	bfl-miR-4893	UGUCCCUAAUCGGCCGGCUGAC	12.2078	5.15288	218.754
bfl-miR-4894	bfl-miR-4894	UCUGGGGCAAUUAAGGUUACGA	0.0166782	2.83902	64.4191
bfl-miR-4895	bfl-miR-4895	UGCGAAAUUUCGCAGUGCGUUG	0.0151553	4.02413	534.051
bfl-miR-4897	bfl-miR-4897	UUGCCGAUUGAUAGCUGCCAAU	1.6968	4.95407	912.777
bfl-miR-4898	bfl-miR-4898	GCUGUCCUGCGGCUGGUGGGAGGU	9.15092	16.4998	1710.54
bfl-miR-4899	bfl-miR-4899	AACUCCCUCAGAACAGGCCAGCU	12.5067	14.7092	81.7666
bfl-miR-4900a	bfl-miR-4900a	UAGCUGGCUGGCGAAGAAAUGC	13.5842	13.3299	17.3726
bfl-miR-4900b	bfl-miR-4900b	UAGCUGCCUGGCGAAGAAUGG	4.98025	6.33051	26.2232
bfl-miR-4901	bfl-miR-4901	UGAUUAUUUUUGGAUGGCCUGUG	38.6736	6.54625	6.92778
bfl-miR-4902	bfl-miR-4902	UUUACGCAUGGUUUGAGGUGUG	16.1677	11.3399	33.6421
bfl-miR-4903	bfl-miR-4903	UACCCCGGUAGGCAUAGGUUG	6.69732	1.98667	15.0258
bfl-miR-4904-3p	bfl-miR-4904-3p	GGCGUAGAGCGACUAAGGAACC	23.1151	3.08276	4.57309
bfl-miR-4904-5p	bfl-miR-4904-5p	UCCCGGAGUCGUUCUAUACGC	2.941	0.00626482	539.209
bfl-miR-4905	bfl-miR-4905	UAUGUGGAAGAUAUUUUAGAAU	0.0200684	0.00511947	9727.58
bfl-miR-4906	bfl-miR-4906	UGUUCCAAAUGUGAAGAAUGUUGU	0.017449	1.92424	59.6159
bfl-miR-4928	bfl-miR-4928	UUUGCUGUUGACAUCAGCCCCAG	9.62881	92.6279	6917.71
bfl-miR-705	bfl-miR-705	GGUGGGAGGUGGGGUGGUUC	692.376	192.036	5.36659
bfl-miR-71-3p	bfl-miR-71-3p	CCCAUUUCCCUGUCUUUCAACA	280.829	606.645	122.844
bfl-miR-71-5p	bfl-miR-71-5p	UGAAAGACAUGGGUAGUGAGAU	3234.03	2275.26	25.2038
bfl-miR-92a	bfl-miR-92a	UAUUGCACUUGUCCCGGCCUUU	20689.6	2965.15	5.94714
bfl-miR-92b-3p	bfl-miR-92b-3p	CAUUGCACUCGUCCCGGCCUGA	24976.8	2919.05	0.0131412
bfl-miR-92b-5p	bfl-miR-92b-5p	AGGUCUGGACAGUUGCAAUCUU	101.276	6.6901	17.0305
bfl-miR-92c	bfl-miR-92c	UAUUGCACUUGUCCCGGCUUGC	15973	2512.89	24.7767
bfl-miR-92d-5p	bfl-miR-92d-5p	AGGUCAGGAUUGAGUGUUAUGCU	28.1345	266.794	10.1891
bfl-miR-9-3p	bfl-miR-9-3p	AUAAAGCUAGGUAACCAAAACA	125.096	15.6564	10.4283
bfl-miR-9-5p	xtr-miR-9-5p	UCUUUGGUUAUCUAGCUGUAUG	813.661	85.1174	0.010991
bfl-miR-96-3p	bfl-miR-96-3p	CCAAAAUUGUUAGUGCCAAAU	42.8546	0.563305	5.3491

## Sheet: selected miRNA
miRNA sequence	target name in microarray	corresponding ID in bbe
CUUGGCACUUGUGGAAUUCUCUG	bbe-miR-182b-5p	bbe-miR-182b-5p
CUUACCAGGCAGCAUUUAGU	bbe-miR-200b-3p	bbe-miR-200b-3p
AUUGUUACACCGCGCCGCAA	bbe-miR-2071-5p	bbe-miR-2071-5p
AGGCAGUGUGAUUAGCUUGCCG	bbe-miR-34h-5p	bbe-miR-34h-5p
UUUGUUCGUUCGGCUCGCGUUAU	bbe-miR-375-3p	bbe-miR-375-3p
AUGUAGAGAGAGUGACAGGUUGU	bbe-miR-4865-3p	bbe-miR-4865-3p
ACGAUGUUGACUUCCGCUCCUCU	bbe-miR-4869-5p	bbe-miR-4869-5p
UAUUGCACUUGUCCCGGCUCG	bbe-miR-92c-3p	bbe-miR-92c-3p
UAUUGCACUUAUCCUGGCCUGU	bbe-miR-92d-3p	bbe-miR-92d-3p
AACCCGUAGAUCCGAACUUGUGU	bfl-miR-100-5p	bbe-miR-100-5p
UGGACGGAGAACUGAUAAGGG	bfl-miR-184-3p	bbe-miR-184-3p
UAAUACUGUCUGGUAAUGAUGUU	bfl-miR-200b	bbe-miR-200b-5p
UGCAACAAUAUUUCAUCAGUGG	bfl-miR-2062-5p	bbe-miR-2062-5p
UACUGCAUCAGGAACUGAUUGGA	bfl-miR-217	bbe-miR-217-5p
UAGCACCAUAUGAAAUCAGUUAU	bfl-miR-29a-3p	bbe-miR-29a-3p
GGCGAGCCACGGCCUAGUGGGUUC	bfl-miR-4867	bbe-miR-4867-3p
UAUUGCACUUGUCCCGGCCUUU	bfl-miR-92a	bbe-miR-92a-3p
CAUUGCACUCGUCCCGGCCUGA	bfl-miR-92b-3p	bbe-miR-92b-3p
